# Supplementary material for: Interkingdom horizontal gene transfer in plants: a perspective on methodological limitations and evolutionary alternatives
Source: Front Plant Sci. 2026 Mar 20;17:1789570. doi: 10.3389/fpls.2026.1789570 (PMC13047068; doi:10.3389/fpls.2026.1789570)
Supplement: Supplementary file 1 [file Table1.xlsx]

## Sheet: Sheet1
Supplementary table 1. Phylogenetic pattern classifications and corresponding statistics for each iHGT candidate revised from Wu et al. (2024).
Note: Abbreviations are used to indicate major clades (MC) as follows: Op = Opisthokonta, Ex = Excavata, Am = Amoebozoa, Pl = Plantae, and EE = Everything Else (i.e., lineages not included in the specified major clades). The column AI corresponds to the Alien Index, a metric calculated by the AVP tool that estimates the likelihood of horizontal gene transfer (HGT). AHS refers to the Aggregate Hit…
HGT_candidate_id	Phylogenetic_tree_id	PMID_n	AI	AHS	outgrp_per	query_hits_number	avp	putative_donor	HGT_recipient	phylogenetic_pattern_observation	pattern_description	Conclusion
XM_024678130.1	XP_024533898.1	39166427-1	55.3803	5333.55	100	1000	HGT	Fungi	Lycopodiopsida	HGT	There is not evidence of new homologues outside HGT recipient or in new major clades	HGT
XM_002971401.2	XP_002971447.1	39166427-2	145.361	13508.8	97	1000	NO	Fungi	Lycopodiopsida	multiple_MC	A sequence from another major eukaryotic clade (SAR & Op: Fungi), distinct from Plantae and the putative donor, forms a well-supported monophyletic clade together with the query sequence.	NoHGT
KAI5055217.1	KAI5055217.1	39166427-3	20.8298	23890.2	99	1000	HGT	Fungi	Embryophyta	HGT	There is not evidence of new homologues outside HGT recipient or in new major clades	HGT
KAI5065847.1	KAI5065847.1	39166427-4	126.256	5462.71	99	643	HGT	Bacteria	Polypodiidae	Patchy_phylogeny	Additional MC sequences cluster in separate distantly related clades rather than forming a single monophyletic group with the query	Inconclusive
XM_002981666.2	XP_002981712.2	39166427-5	-9.72488	814.158	94	103	HGT	Fungi	Lycopodiopsida	HGT	There is not evidence of new homologues outside HGT recipient or in new major clades	HGT
KAI5063840.1	KAI5063840.1	39166427-6	90.4342	8467.13	99	1000	NO	Fungi	Polypodiidae	Patchy_phylogeny	Additional MC sequences cluster in separate distantly related clades rather than forming a single monophyletic group with the query	Inconclusive
XM_024665477.1	XP_024521245.1	39166427-7	-152.155	47285.1	100	1000	NO	Bacteria	Euphyllophyta	HGT	There is not evidence of new homologues outside HGT recipient or in new major clades	HGT
XM_002990937.2	XP_002990983.2	39166427-8	117.668	26659.2	100	1000	HGT	Bacteria	Lycopodiopsida	HGT	There is not evidence of new homologues outside HGT recipient or in new major clades	HGT
KAI5081104.1	KAI5081104.1	39166427-9	107.031	15946.4	99	1000	NO	Bacteria	Tracheophyta	multiple_MC	A sequence from another major eukaryotic clade (Op: Metazoa), distinct from Plantae and the putative donor, forms a well-supported monophyletic clade together with the query sequence.	NoHGT
KAI5060745.1	KAI5060745.1	39166427-10	339.878	63531.5	100	1000	HGT	Bacteria	Polypodiidae	HGT	There is not evidence of new homologues outside HGT recipient or in new major clades	HGT
KAI5082744.1	KAI5082744.1	39166427-11	0	272697	100	1000	HGT	Bacteria	Tracheophyta	HGT	There is not evidence of new homologues outside HGT recipient or in new major clades	HGT
KAI5069449.1	KAI5069449.1	39166427-12	23.0995	75036.6	100	1000	NO	Bacteria	Tracheophyta	new_Plantae_homologues	The reanalysis reveals additional Plantae sequences not documented by the original authors.	HGT_recipient_shifted
KAI5082064.1	KAI5082064.1	39166427-13	92.6886	5486.48	100	1000	HGT	Bacteria	Polypodiidae	Patchy_phylogeny	Additional MC sequences cluster in separate distantly related clades rather than forming a single monophyletic group with the query	Inconclusive
KAI5055318.1	KAI5055318.1	39166427-14	13.6171	1106	100	1000	HGT	Bacteria	Polypodiidae	new_Plantae_homologues	The reanalysis reveals additional Plantae sequences not documented by the original authors.	HGT_recipient_shifted
KAI5079131.1	KAI5079131.1	39166427-15	8.37743	6835.2	99	217	HGT	Fungi	Pteridaceae	Patchy_phylogeny	Additional MC sequences cluster in separate distantly related clades rather than forming a single monophyletic group with the query	Inconclusive
KAI5079137.1	KAI5079137.1	39166427-16	-257.772	4966.45	95	87	NO	Bacteria	Adiantum capillus-veneris	Patchy_phylogeny	Additional MC sequences cluster in separate distantly related clades rather than forming a single monophyletic group with the query	Inconclusive
KAE8817407.1	KAE8817407.1	39166427-17	-13.3588	39169.7	100	1000	NO	Bacteria	Triticeae	Patchy_phylogeny	Additional MC sequences cluster in separate distantly related clades rather than forming a single monophyletic group with the query	Inconclusive
KAI5059539.1	KAI5059539.1	39166427-18	460.517	175451	100	1000	HGT	Bacteria	Polypodiidae	EGT	The query is clustered in a monophyletic clade with Cyanobacteria	putative_EGT
XM_002975320.2	XP_002975366.1	39166427-19	360.066	29810	100	1000	HGT	Bacteria	Embryophyta	Patchy_phylogeny	Additional MC sequences cluster in separate distantly related clades rather than forming a single monophyletic group with the query	Inconclusive
KAI5069263.1	KAI5069263.1	39166427-20	460.517	53595	100	1000	HGT	Bacteria	Polypodiidae	Patchy_phylogeny	Additional MC sequences cluster in separate distantly related clades rather than forming a single monophyletic group with the query	Inconclusive
XM_002977641.1	XP_002977687.1	39166427-21	65.6472	25529	98	1000	HGT	Fungi	Selaginella moellendorffii	Potential_contamination	The query sequence shows no homologs in other Plantae species, and flanking gene analysis offers no evidence of a Plantae origin, suggesting either contamination or a possible novel HGT event.	Potential_contamination
XM_024686890.1	XP_024542658.1	39166427-22	39.7391	7426.22	100	1000	HGT	Fungi	Selaginella moellendorffii	HGT	There is not evidence of new homologues outside HGT recipient or in new major clades	HGT
XM_024689546.1	XP_024545314.1	39166427-23	0.45404	4133.02	94	346	NO	Fungi	Selaginella moellendorffii	Patchy_phylogeny	Additional MC sequences cluster in separate distantly related clades rather than forming a single monophyletic group with the query	Inconclusive
XM_002975572.2	XP_002975618.2	39166427-24	166.161	3771.82	100	805	HGT	Fungi	Selaginella moellendorffii	Potential_contamination	The query sequence shows no homologs in other Plantae species, and flanking gene analysis offers no evidence of a Plantae origin, suggesting either contamination or a possible novel HGT event.	Potential_contamination
KAI5063425.1	KAI5063425.1	39166427-25	-155.471	20855.5	100	1000	NO	Bacteria	Adiantum capillus-veneris	Patchy_phylogeny	Additional MC sequences cluster in separate distantly related clades rather than forming a single monophyletic group with the query	Inconclusive
KAI5082485.1	KAI5082485.1	39166427-26	-180.319	45336.5	100	1000	HGT	Bacteria	Polypodiidae	EGT	The query is clustered in a monophyletic clade with Cyanobacteria	putative_EGT
XM_002984931.2	XP_002984977.2	39166427-27	84.4908	28876	99	1000	NO	Fungi	Selaginella moellendorffii	multiple_MC	A sequence from another major eukaryotic clade (Am), distinct from Plantae and the putative donor, forms a well-supported monophyletic clade together with the query sequence.	NoHGT
XM_024665853.1	XP_024521621.1	39166427-28	12.8793	24406.8	100	1000	NO	Fungi	Selaginella moellendorffii	new_MC	A sequence from another major eukaryotic clade (Am), distinct from Plantae and the putative donor, forms a well-supported monophyletic clade together with the query sequence.	NoHGT
XM_024681535.1	XP_024537303.1	39166427-29	-39.3353	5964.1	99	1000	NO	Fungi	Selaginella moellendorffii	multiple_MC	A sequence from another major eukaryotic clade (SAR), distinct from Plantae and the putative donor, forms a well-supported monophyletic clade together with the query sequence.	NoHGT
XM_024684086.1	XP_024539854.1	39166427-30	57.3005	604.911	88	183	HGT	Fungi	Selaginella moellendorffii	multiple_MC	A sequence from another major eukaryotic clade (SAR & EE: Haptista), distinct from Plantae and the putative donor, forms a well-supported monophyletic clade together with the query sequence.	NoHGT
KAI5064818.1	KAI5064818.1	39166427-31	-238.871	98211.3	100	1000	NO	Bacteria	Adiantum capillus-veneris	multiple_MC	A sequence from another major eukaryotic clade (Op: Fungi), distinct from Plantae and the putative donor, forms a well-supported monophyletic clade together with the query sequence.	NoHGT
XM_024688524.1	XP_024544292.1	39166427-32	16.1267	16416.9	99	465	HGT	Bacteria	Selaginella moellendorffii	Patchy_phylogeny	Additional MC sequences cluster in separate distantly related clades rather than forming a single monophyletic group with the query	Inconclusive
XM_024685337.1	XP_024541105.1	39166427-33	25.5233	8980.67	99	326	HGT	Bacteria	Selaginella moellendorffii	Patchy_phylogeny	Additional MC sequences cluster in separate distantly related clades rather than forming a single monophyletic group with the query	Inconclusive
XM_002971383.2	XP_002971429.1	39166427-34	369.796	6567	100	1000	HGT	Bacteria	Selaginella moellendorffii	Patchy_phylogeny	Additional MC sequences cluster in separate distantly related clades rather than forming a single monophyletic group with the query	Inconclusive
XM_024682252.1	XP_024538020.1	39166427-35	-2.38355	2282.92	99	202	COMPLEX	Fungi	Selaginella moellendorffii	Patchy_phylogeny	Additional MC sequences cluster in separate distantly related clades rather than forming a single monophyletic group with the query	Inconclusive
XM_024661411.1	XP_024517179.1	39166427-36	8.1731	8358.74	95	986	HGT	Bacteria	Selaginella moellendorffii	Patchy_phylogeny	Additional MC sequences cluster in separate distantly related clades rather than forming a single monophyletic group with the query	Inconclusive
XM_002966489.2	XP_002966535.2	39166427-37	13.6431	27799.2	96	1000	HGT	Other	Selaginella moellendorffii	multiple_MC	A sequence from another major eukaryotic clade (SAR & Ex: Discoba), distinct from Plantae and the putative donor, forms a well-supported monophyletic clade together with the query sequence.	NoHGT
XM_024687923.1	XP_024543691.1	39166427-38	8.93063	755.777	95	22	HGT	Fungi	Selaginella moellendorffii	HGT	There is not evidence of new homologues outside HGT recipient or in new major clades	HGT
KAI5081312.1	KAI5081312.1	39166427-39	-181.533	1091.37	98	93	NO	Fungi	Adiantum capillus-veneris	new_Plantae_homologues	The reanalysis reveals additional Plantae sequences not documented by the original authors.	HGT_recipient_shifted
KAF5757942.1	KAF5757942.1	39166427-40	6.51178	33756.3	97	882	NO	Virus	Helianthus annuus	HGT	There is not evidence of new homologues outside HGT recipient or in new major clades	HGT
126358.g6.t1	126358.g6.t1	39166427-41	460.517	5505.2	100	374	HGT	Fungi	Lamiaceae	multiple_MC	A sequence from another major eukaryotic clade (Bacteria), distinct from Plantae and the putative donor, forms a well-supported monophyletic clade together with the query sequence.	NoHGT
AagrBONN_evm.model.Sc2ySwM_117.1577.1	AagrBONN_evm.model.Sc2ySwM_117.1577.1	39166427-42	188.091	11894.7	99	825	HGT	Bacteria	Anthoceros agrestis	multiple_MC	A sequence from another major eukaryotic clade (Op: Fungi and Metazoa, SAR & Am), distinct from Plantae and the putative donor, forms a well-supported monophyletic clade together with the query sequence.	NoHGT
AagrBONN_evm.model.Sc2ySwM_228.3814.3	AagrBONN_evm.model.Sc2ySwM_228.3814.3	39166427-43	-26.5742	4903.45	98	295	HGT	Bacteria	Anthocerotophyta	EGT	The query is clustered in a monophyletic clade with Cyanobacteria	putative_EGT
AagrBONN_evm.model.Sc2ySwM_228.4184.1	AagrBONN_evm.model.Sc2ySwM_228.4184.1	39166427-44	312.338	7950.38	99	721	HGT	Bacteria	Anthoceros agrestis	Patchy_phylogeny	Additional MC sequences cluster in separate distantly related clades rather than forming a single monophyletic group with the query	Inconclusive
AagrBONN_evm.model.Sc2ySwM_228.5258.1	AagrBONN_evm.model.Sc2ySwM_228.5258.1	39166427-45	364.553	40465.1	100	1000	HGT	Bacteria	Anthoceros agrestis	EGT	The query is clustered in a monophyletic clade with Cyanobacteria	putative_EGT
AagrBONN_evm.model.Sc2ySwM_228.5705.1	AagrBONN_evm.model.Sc2ySwM_228.5705.1	39166427-46	95.6901	30418.9	100	1000	HGT	Bacteria	Anthoceros agrestis	Patchy_phylogeny	Additional MC sequences cluster in separate distantly related clades rather than forming a single monophyletic group with the query	Inconclusive
AagrBONN_evm.model.Sc2ySwM_228.740.1	AagrBONN_evm.model.Sc2ySwM_228.740.1	39166427-47	228.702	142984	100	1000	HGT	Bacteria	Streptophytina	HGT	There is not evidence of new homologues outside HGT recipient or in new major clades	HGT
AagrBONN_evm.model.Sc2ySwM_344.1584.1	AagrBONN_evm.model.Sc2ySwM_344.1584.1	39166427-48	97.3491	2432.86	100	150	NO	Bacteria	Anthocerotophyta	multiple_MC	A sequence from another major eukaryotic clade (Op: Fungi & Ex: Discoba), distinct from Plantae and the putative donor, forms a well-supported monophyletic clade together with the query sequence.	NoHGT
AagrBONN_evm.model.Sc2ySwM_344.2456.1	AagrBONN_evm.model.Sc2ySwM_344.2456.1	39166427-49	95.4966	671.978	100	62	HGT	Fungi	Streptophytina	multiple_MC	A sequence from another major eukaryotic clade (Bacteria), distinct from Plantae and the putative donor, forms a well-supported monophyletic clade together with the query sequence.	NoHGT
AagrBONN_evm.model.Sc2ySwM_344.4159.1	AagrBONN_evm.model.Sc2ySwM_344.4159.1	39166427-50	184.385	11395.5	100	454	HGT	Bacteria	Anthoceros agrestis	Patchy_phylogeny	Additional MC sequences cluster in separate distantly related clades rather than forming a single monophyletic group with the query	Inconclusive
AagrBONN_evm.model.Sc2ySwM_344.5216.1	AagrBONN_evm.model.Sc2ySwM_344.5216.1	39166427-51	4.31994	30143	100	1000	HGT	Bacteria	Anthoceros agrestis	multiple_MC	A sequence from another major eukaryotic clade (Op: Metazoa), distinct from Plantae and the putative donor, forms a well-supported monophyletic clade together with the query sequence.	NoHGT
AagrBONN_evm.model.Sc2ySwM_344.5262.1	AagrBONN_evm.model.Sc2ySwM_344.5262.1	39166427-52	57.8793	2536.71	100	293	HGT	Other	Anthoceros agrestis	Patchy_phylogeny	Additional MC sequences cluster in separate distantly related clades rather than forming a single monophyletic group with the query	Inconclusive
AagrBONN_evm.model.Sc2ySwM_344.5281.1	AagrBONN_evm.model.Sc2ySwM_344.5281.1	39166427-53	50.0663	16369.4	99	1000	HGT	Bacteria	Anthoceros agrestis	Potential_contamination	The query sequence shows no homologs in other Plantae species, and flanking gene analysis offers no evidence of a Plantae origin, suggesting either contamination or a possible novel HGT event.	Potential_contamination
AagrBONN_evm.model.Sc2ySwM_344.5412.1	AagrBONN_evm.model.Sc2ySwM_344.5412.1	39166427-54	59.9737	1422.27	100	146	HGT	Fungi	Anthoceros agrestis	HGT	There is not evidence of new homologues outside HGT recipient or in new major clades	HGT
AagrBONN_evm.model.Sc2ySwM_362.1918.1	AagrBONN_evm.model.Sc2ySwM_362.1918.1	39166427-55	359.607	1303.25	100	171	NO	Bacteria	Anthoceros agrestis	Patchy_phylogeny	Additional MC sequences cluster in separate distantly related clades rather than forming a single monophyletic group with the query	Inconclusive
AagrBONN_evm.model.Sc2ySwM_368.1460.1	AagrBONN_evm.model.Sc2ySwM_368.1460.1	39166427-56	384.562	179326	100	1000	HGT	Bacteria	Anthoceros agrestis	Potential_contamination	The query sequence shows no homologs in other Plantae species, and flanking gene analysis offers no evidence of a Plantae origin, suggesting either contamination or a possible novel HGT event.	Potential_contamination
AagrBONN_evm.model.Sc2ySwM_368.1605.1	AagrBONN_evm.model.Sc2ySwM_368.1605.1	39166427-57	192.765	12400.9	100	589	HGT	Bacteria	Anthocerotophyta	HGT	There is not evidence of new homologues outside HGT recipient or in new major clades	HGT
AagrBONN_evm.model.Sc2ySwM_368.30.1	AagrBONN_evm.model.Sc2ySwM_368.30.1	39166427-58	7.86526	34030.3	99	1000	NO	Bacteria	Anthoceros agrestis	Patchy_phylogeny	Additional MC sequences cluster in separate distantly related clades rather than forming a single monophyletic group with the query	Inconclusive
AagrBONN_evm.model.Sc2ySwM_368.3247.1	AagrBONN_evm.model.Sc2ySwM_368.3247.1	39166427-59	57.6993	46168.9	100	1000	HGT	Bacteria	Embryophyta	HGT	There is not evidence of new homologues outside HGT recipient or in new major clades	HGT
AagrBONN_evm.model.Sc2ySwM_368.488.2	AagrBONN_evm.model.Sc2ySwM_368.488.2	39166427-60	-96.4247	12397	94	512	NO	Fungi	Streptophytina	Patchy_phylogeny	Additional MC sequences cluster in separate distantly related clades rather than forming a single monophyletic group with the query	Inconclusive
AANG001420	AANG001420	39166427-61	169.471	102141	100	1000	HGT	Bacteria	Anthoceros angustus	HGT	There is not evidence of new homologues outside HGT recipient or in new major clades	HGT
AANG002213	AANG002213	39166427-62	149.053	11167.8	100	1000	HGT	Fungi	Streptophytina	HGT	There is not evidence of new homologues outside HGT recipient or in new major clades	HGT
AANG002232	AANG002232	39166427-63	-10.2136	12025.5	99	1000	NO	Bacteria	Anthocerotophyta	HGT	There is not evidence of new homologues outside HGT recipient or in new major clades	HGT
AANG002567	AANG002567	39166427-64	128.513	1266.24	100	168	HGT	Bacteria	Anthocerotophyta	HGT	There is not evidence of new homologues outside HGT recipient or in new major clades	HGT
AANG002713	AANG002713	39166427-65	44.7616	16231.1	97	344	NO	Fungi	Anthoceros angustus	multiple_MC	A sequence from another major eukaryotic clade (Ex: Discoba & EE: Haptista), distinct from Plantae and the putative donor, forms a well-supported monophyletic clade together with the query sequence.	NoHGT
AANG002872	AANG002872	39166427-66	131.281	46690.2	100	1000	HGT	Bacteria	Streptophytina	HGT	There is not evidence of new homologues outside HGT recipient or in new major clades	HGT
AANG003219	AANG003219	39166427-67	112.43	16091.4	99	598	HGT	Fungi	Anthocerotophyta	Patchy_phylogeny	Additional MC sequences cluster in separate distantly related clades rather than forming a single monophyletic group with the query	Inconclusive
AANG004297	AANG004297	39166427-68	313.469	23438.2	100	767	HGT	Bacteria	Anthocerotophyta	Patchy_phylogeny	Additional MC sequences cluster in separate distantly related clades rather than forming a single monophyletic group with the query	Inconclusive
AANG004679	AANG004679	39166427-69	132.399	39797.3	100	1000	HGT	Bacteria	Anthocerotophyta	HGT	There is not evidence of new homologues outside HGT recipient or in new major clades	HGT
AANG005601	AANG005601	39166427-70	9.92487	20700.5	100	1000	NO	Bacteria	Anthoceros angustus	Patchy_phylogeny	Additional MC sequences cluster in separate distantly related clades rather than forming a single monophyletic group with the query	Inconclusive
AANG009161	AANG009161	39166427-71	80.7969	36048	100	1000	NO	Bacteria	Anthoceros angustus	Patchy_phylogeny	Additional MC sequences cluster in separate distantly related clades rather than forming a single monophyletic group with the query	Inconclusive
AANG009229	AANG009229	39166427-72	376.281	9775	100	1000	NO	Bacteria	Embryophyta	multiple_MC	A sequence from another major eukaryotic clade (SAR), distinct from Plantae and the putative donor, forms a well-supported monophyletic clade together with the query sequence.	NoHGT
AANG009555	AANG009555	39166427-73	251.703	122038	100	1000	HGT	Bacteria	Embryophyta	Potential_contamination	The query sequence shows no homologs in other Plantae species, and flanking gene analysis offers no evidence of a Plantae origin, suggesting either contamination or a possible novel HGT event.	Potential_contamination
AANG009897	AANG009897	39166427-74	4.89681	17906.4	100	1000	NO	Fungi	Anthoceros angustus	Conflicting_eukaryotic_homology	The tree shows additional eukaryotic sequences (same MC) not consistent with the reported donor, suggesting broader distribution or alternative origins.	NoHGT
AANG011150	AANG011150	39166427-75	122.894	9880.84	100	969	HGT	Bacteria	Anthocerotophyta	multiple_MC	A sequence from another major eukaryotic clade (SAR), distinct from Plantae and the putative donor, forms a well-supported monophyletic clade together with the query sequence.	NoHGT
AANG011314	AANG011314	39166427-76	27.2315	4129.02	100	1000	NO	Fungi	Anthocerotophyta	multiple_MC	A sequence from another major eukaryotic clade (Am), distinct from Plantae and the putative donor, forms a well-supported monophyletic clade together with the query sequence.	NoHGT
AANG012323	AANG012323	39166427-77	160.103	1139.63	100	1000	NO	Bacteria	Anthoceros angustus	multiple_MC	A sequence from another major eukaryotic clade (SAR), distinct from Plantae and the putative donor, forms a well-supported monophyletic clade together with the query sequence.	NoHGT
AANG013831	AANG013831	39166427-78	6.64426	23330.7	98	939	NO	Other	Embryophyta	multiple_MC	A sequence from another major eukaryotic clade (Op: Metazoa), distinct from Plantae and the putative donor, forms a well-supported monophyletic clade together with the query sequence.	NoHGT
AANG013869	AANG013869	39166427-79	194.182	11701.4	99	185	HGT	Fungi	Anthocerotophyta	Potential_contamination	The query sequence shows no homologs in other Plantae species, and flanking gene analysis offers no evidence of a Plantae origin, suggesting either contamination or a possible novel HGT event.	Potential_contamination
Aspi01Gene07715	Aspi01Gene07715	39166427-80	198.179	82175.5	100	1000	HGT	Bacteria	Polypodiopsida	HGT	There is not evidence of new homologues outside HGT recipient or in new major clades	HGT
Aspi01Gene33035	Aspi01Gene33035	39166427-81	3.50561	9255.75	98	444	NO	Bacteria	Streptophytina	HGT	There is not evidence of new homologues outside HGT recipient or in new major clades	HGT
Aspi01Gene45333	Aspi01Gene45333	39166427-82	19.5135	3530.7	100	318	HGT	Fungi	Polypodiopsida	Potential_contamination	The query sequence shows no homologs in other Plantae species, and flanking gene analysis offers no evidence of a Plantae origin, suggesting either contamination or a possible novel HGT event.	Potential_contamination
Aspi01Gene48285	Aspi01Gene48285	39166427-83	24.0142	1073.89	99	1000	HGT	Fungi	Streptophytina	Potential_contamination	The query sequence shows no homologs in other Plantae species, and flanking gene analysis offers no evidence of a Plantae origin, suggesting either contamination or a possible novel HGT event.	Potential_contamination
Azfi_s0005.g009238	Azfi_s0005.g009238	39166427-84	2.4726	16033.5	100	743	NO	Other	Streptophytina	multiple_MC	A sequence from another major eukaryotic clade (Ex: Discoba), distinct from Plantae and the putative donor, forms a well-supported monophyletic clade together with the query sequence.	NoHGT
Azfi_s0111.g045581	Azfi_s0111.g045581	39166427-85	211.406	32160.9	100	439	NO	Fungi	Streptophytina	multiple_MC	A sequence from another major eukaryotic clade (Bacteria), distinct from Plantae and the putative donor, forms a well-supported monophyletic clade together with the query sequence.	NoHGT
CepurGG1.11G068800.1	CepurGG1.11G068800.1	39166427-86	311.907	27739.6	100	1000	HGT	Bacteria	Ceratodon purpureus	HGT	There is not evidence of new homologues outside HGT recipient or in new major clades	HGT
CepurGG1.11G105700.1	CepurGG1.11G105700.1	39166427-87	161.202	10306	100	1000	HGT	Bacteria	Ceratodon purpureus	Potential_contamination	The query sequence shows no homologs in other Plantae species, and flanking gene analysis offers no evidence of a Plantae origin, suggesting either contamination or a possible novel HGT event.	Potential_contamination
CepurGG1.12G106900.1	CepurGG1.12G106900.1	39166427-88	431.167	25146.6	100	131	NO	Fungi	Ceratodon purpureus	Limited_donor_evidence	The representation of homologues from the putative donor lineage is notably low.	NoHGT
CepurGG1.1G000200.1	CepurGG1.1G000200.1	39166427-89	133.192	21217.2	100	1000	HGT	Fungi	Bryophyta	HGT	There is not evidence of new homologues outside HGT recipient or in new major clades	HGT
CepurGG1.1G047500.1	CepurGG1.1G047500.1	39166427-90	30.7586	-2242.3	81	1000	COMPLEX	Fungi	Bryophyta	Patchy_phylogeny	Additional MC sequences cluster in separate distantly related clades rather than forming a single monophyletic group with the query	Inconclusive
CepurGG1.1G125100.1	CepurGG1.1G125100.1	39166427-91	319.376	1117.54	100	1000	HGT	Fungi	Bryophyta	HGT	There is not evidence of new homologues outside HGT recipient or in new major clades	HGT
CepurGG1.1G309600.1	CepurGG1.1G309600.1	39166427-92	52.0991	19486.7	100	941	HGT	Fungi	Bryophyta	HGT	There is not evidence of new homologues outside HGT recipient or in new major clades	HGT
CepurGG1.2G119300.1	CepurGG1.2G119300.1	39166427-93	307.928	505.313	100	1000	HGT	Fungi	Ceratodon purpureus	Potential_contamination	The query sequence shows no homologs in other Plantae species, and flanking gene analysis offers no evidence of a Plantae origin, suggesting either contamination or a possible novel HGT event.	Potential_contamination
CepurGG1.2G180700.1	CepurGG1.2G180700.1	39166427-94	353.13	3597.12	100	452	NO	Fungi	Streptophytina	new_MC	A sequence from another major eukaryotic clade (SAR & Ex: Discoba), distinct from Plantae and the putative donor, forms a well-supported monophyletic clade together with the query sequence.	NoHGT
CepurGG1.2G186600.1	CepurGG1.2G186600.1	39166427-95	318.375	9127.65	100	93	NO	Fungi	Ceratodon purpureus	multiple_MC	A sequence from another major eukaryotic clade (Bacteria), distinct from Plantae and the putative donor, forms a well-supported monophyletic clade together with the query sequence.	NoHGT
CepurGG1.2G191100.1	CepurGG1.2G191100.1	39166427-96	85.1469	933.545	100	752	HGT	Fungi	Bryophyta	HGT	There is not evidence of new homologues outside HGT recipient or in new major clades	HGT
CepurGG1.2G226500.1	CepurGG1.2G226500.1	39166427-97	48.0036	1704.95	100	122	HGT	Fungi	Ceratodon purpureus	HGT	There is not evidence of new homologues outside HGT recipient or in new major clades	HGT
CepurGG1.3G015800.1	CepurGG1.3G015800.1	39166427-98	15.0397	41607.2	100	1000	COMPLEX	Bacteria	Bryophyta	Patchy_phylogeny	Additional MC sequences cluster in separate distantly related clades rather than forming a single monophyletic group with the query	Inconclusive
CepurGG1.3G115200.1	CepurGG1.3G115200.1	39166427-99	173.436	2930.29	100	1000	HGT	Fungi	Bryophyta	Patchy_phylogeny	Additional MC sequences cluster in separate distantly related clades rather than forming a single monophyletic group with the query	Inconclusive
CepurGG1.3G132000.1	CepurGG1.3G132000.1	39166427-100	422.277	62679.2	100	1000	HGT	Bacteria	Ceratodon purpureus	HGT	There is not evidence of new homologues outside HGT recipient or in new major clades	HGT
CepurGG1.3G188600.3	CepurGG1.3G188600.3	39166427-101	68.0908	197.268	93	265	NO	Other	Ceratodon purpureus	multiple_MC	A sequence from another major eukaryotic clade (SAR & Ex: Discoba), distinct from Plantae and the putative donor, forms a well-supported monophyletic clade together with the query sequence.	NoHGT
CepurGG1.3G222000.1	CepurGG1.3G222000.1	39166427-102	38.7049	57253.5	100	1000	NO	Fungi	Bryophyta	multiple_MC	A sequence from another major eukaryotic clade (Bacteria), distinct from Plantae and the putative donor, forms a well-supported monophyletic clade together with the query sequence.	NoHGT
CepurGG1.3G256000.5	CepurGG1.3G256000.5	39166427-103	4.49547	59375.2	100	1000	NO	Bacteria	Streptophytina	new_MC	A sequence from another major eukaryotic clade (SAR), distinct from Plantae and the putative donor, forms a well-supported monophyletic clade together with the query sequence.	NoHGT
CepurGG1.4G120600.4	CepurGG1.4G120600.4	39166427-104	20.1531	54833	100	1000	HGT	Bacteria	Streptophytina	HGT	There is not evidence of new homologues outside HGT recipient or in new major clades	HGT
CepurGG1.6G049800.1	CepurGG1.6G049800.1	39166427-105	54.327	10167.5	100	1000	NO	Fungi	Bryophyta	Conflicting_eukaryotic_homology	The tree shows additional eukaryotic sequences (same MC) not consistent with the reported donor, suggesting broader distribution or alternative origins.	NoHGT
CepurGG1.6G079100.1	CepurGG1.6G079100.1	39166427-106	120.684	348.464	100	130	HGT	Fungi	Bryophyta	HGT	There is not evidence of new homologues outside HGT recipient or in new major clades	HGT
CepurGG1.6G134800.1	CepurGG1.6G134800.1	39166427-107	-57.7204	140614	100	1000	NO	Bacteria	Bryophyta	new_Plantae_homologues	The reanalysis reveals additional Plantae sequences not documented by the original authors.	HGT_recipient_shifted
CepurGG1.7G115000.1	CepurGG1.7G115000.1	39166427-108	460.517	2676.55	100	52	HGT	Fungi	Ceratodon purpureus	HGT	There is not evidence of new homologues outside HGT recipient or in new major clades	HGT
CepurGG1.7G136400.1	CepurGG1.7G136400.1	39166427-109	254.492	29581.5	100	1000	HGT	Bacteria	Ceratodon purpureus	HGT	There is not evidence of new homologues outside HGT recipient or in new major clades	HGT
CepurGG1.8G063400.4	CepurGG1.8G063400.4	39166427-110	253.587	6224.97	100	1000	NO	Bacteria	Bryophyta	Patchy_phylogeny	Additional MC sequences cluster in separate distantly related clades rather than forming a single monophyletic group with the query	Inconclusive
CepurGG1.8G074100.1	CepurGG1.8G074100.1	39166427-111	460.517	209477	100	1000	HGT	Bacteria	Embryophyta	HGT	There is not evidence of new homologues outside HGT recipient or in new major clades	HGT
CepurGG1.8G139300.1	CepurGG1.8G139300.1	39166427-112	460.517	104915	100	1000	HGT	Bacteria	Bryophyta	HGT	There is not evidence of new homologues outside HGT recipient or in new major clades	HGT
CepurGG1.8G187600.1	CepurGG1.8G187600.1	39166427-113	188.483	61640.3	100	1000	HGT	Bacteria	Bryophyta	HGT	There is not evidence of new homologues outside HGT recipient or in new major clades	HGT
CepurGG1.9G136000.1	CepurGG1.9G136000.1	39166427-114	62.5057	13308.2	99	1000	NO	Fungi	Bryophyta	Patchy_phylogeny	Additional MC sequences cluster in separate distantly related clades rather than forming a single monophyletic group with the query	Inconclusive
CepurGG1.9G160000.1	CepurGG1.9G160000.1	39166427-115	206.161	1555.59	100	1000	HGT	Fungi	Ceratodon purpureus	Potential_contamination	The query sequence shows no homologs in other Plantae species, and flanking gene analysis offers no evidence of a Plantae origin, suggesting either contamination or a possible novel HGT event.	Potential_contamination
CepurGG1.9G167100.1	CepurGG1.9G167100.1	39166427-116	347.285	2002.98	100	535	NO	Fungi	Bryophyta	multiple_MC	A sequence from another major eukaryotic clade (Virus), distinct from Plantae and the putative donor, forms a well-supported monophyletic clade together with the query sequence.	NoHGT
Ceric.01G108100.2	Ceric.01G108100.2	39166427-117	12.2001	36791.6	99	1000	NO	Bacteria	Polypodiopsida	Patchy_phylogeny	Additional MC sequences cluster in separate distantly related clades rather than forming a single monophyletic group with the query	Inconclusive
Ceric.02G056400.4	Ceric.02G056400.4	39166427-118	27.5597	9335.14	100	1000	NO	Fungi	Polypodiopsida	multiple_MC	A sequence from another major eukaryotic clade (Bacteria), distinct from Plantae and the putative donor, forms a well-supported monophyletic clade together with the query sequence.	NoHGT
Ceric.04G052000.5	Ceric.04G052000.5	39166427-119	29.0782	9290.46	99	1000	NO	Fungi	Polypodiopsida	Patchy_phylogeny	Additional MC sequences cluster in separate distantly related clades rather than forming a single monophyletic group with the query	Inconclusive
Ceric.05G010800.3	Ceric.05G010800.3	39166427-120	27.8795	5483.29	99	1000	NO	Bacteria	Polypodiopsida	multiple_MC	A sequence from another major eukaryotic clade (Op: Fungi), distinct from Plantae and the putative donor, forms a well-supported monophyletic clade together with the query sequence.	NoHGT
Ceric.08G057900.1	Ceric.08G057900.1	39166427-121	74.6116	2296.49	100	267	NO	Bacteria	Polypodiopsida	multiple_MC	A sequence from another major eukaryotic clade (Op: Fungi), distinct from Plantae and the putative donor, forms a well-supported monophyletic clade together with the query sequence.	NoHGT
Ceric.10G012600.2	Ceric.10G012600.2	39166427-122	56.9953	16386	100	1000	NO	Fungi	Tracheophyta	Conflicting_eukaryotic_homology	The tree shows additional eukaryotic sequences (same MC) not consistent with the reported donor, suggesting broader distribution or alternative origins.	NoHGT
chr4.88	chr4.88	39166427-123	110.333	1777.37	100	1000	NO	Bacteria	Streptophytina	multiple_MC	A sequence from another major eukaryotic clade (Op: Metazoa), distinct from Plantae and the putative donor, forms a well-supported monophyletic clade together with the query sequence.	NoHGT
chr7.93	chr7.93	39166427-124	18.7423	16798.9	99	1000	COMPLEX	Bacteria	Spermatophyta	multiple_MC	A sequence from another major eukaryotic clade (Op: Metazoa), distinct from Plantae and the putative donor, forms a well-supported monophyletic clade together with the query sequence.	NoHGT
chr8.1354	chr8.1354	39166427-125	23.6826	8798.39	100	1000	HGT	Bacteria	Streptophytina	HGT	There is not evidence of new homologues outside HGT recipient or in new major clades	HGT
chr9.666	chr9.666	39166427-126	-16.0002	8019.08	98	1000	NO	Bacteria	Streptophytina	Patchy_phylogeny	Additional MC sequences cluster in separate distantly related clades rather than forming a single monophyletic group with the query	Inconclusive
Contig1012_pilonG000006	Contig1012_pilonG000006	39166427-127	61.5766	5987.48	100	948	HGT	Fungi	Bryophyta	HGT	There is not evidence of new homologues outside HGT recipient or in new major clades	HGT
Contig107_pilonG000088	Contig107_pilonG000088	39166427-128	184	21748.2	100	1000	HGT	Bacteria	Calohypnum plumiforme	Potential_contamination	The query sequence shows no homologs in other Plantae species, and flanking gene analysis offers no evidence of a Plantae origin, suggesting either contamination or a possible novel HGT event.	Potential_contamination
Contig110_pilonG000057	Contig110_pilonG000057	39166427-129	182.632	13948.8	100	1000	HGT	Bacteria	Bryophyta	Potential_contamination	The query sequence shows no homologs in other Plantae species, and flanking gene analysis offers no evidence of a Plantae origin, suggesting either contamination or a possible novel HGT event.	Potential_contamination
Contig16_pilonG000068	Contig16_pilonG000068	39166427-130	460.517	50246.8	100	1000	NO	Bacteria	Calohypnum plumiforme	Patchy_phylogeny	Additional MC sequences cluster in separate distantly related clades rather than forming a single monophyletic group with the query	Inconclusive
Contig164_pilonG000026	Contig164_pilonG000026	39166427-131	15.6613	26208.5	100	1000	NO	Fungi	Bryophyta	HGT	There is not evidence of new homologues outside HGT recipient or in new major clades	HGT
Contig298_pilonG000010	Contig298_pilonG000010	39166427-132	336.863	68399.3	100	1000	NO	Bacteria	Bryophyta	HGT	There is not evidence of new homologues outside HGT recipient or in new major clades	HGT
Contig301_pilonG000098	Contig301_pilonG000098	39166427-133	48.0996	1177.81	100	161	HGT	Bacteria	Bryophyta	HGT	There is not evidence of new homologues outside HGT recipient or in new major clades	HGT
Contig306_pilonG000069	Contig306_pilonG000069	39166427-134	26.8678	3639.5	100	667	HGT	Fungi	Calohypnum plumiforme	Potential_contamination	The query sequence shows no homologs in other Plantae species, and flanking gene analysis offers no evidence of a Plantae origin, suggesting either contamination or a possible novel HGT event.	Potential_contamination
Contig320_pilonG000082	Contig320_pilonG000082	39166427-135	212.219	7322.6	100	1000	HGT	Fungi	Calohypnum plumiforme	Potential_contamination	The query sequence shows no homologs in other Plantae species, and flanking gene analysis offers no evidence of a Plantae origin, suggesting either contamination or a possible novel HGT event.	Potential_contamination
Contig398_pilonG000067	Contig398_pilonG000067	39166427-136	130.548	1710.29	99	73	NO	Fungi	Bryophyta	HGT	There is not evidence of new homologues outside HGT recipient or in new major clades	HGT
Contig40_pilonG000127	Contig40_pilonG000127	39166427-137	249.458	1219.51	100	153	NO	Fungi	Calohypnum plumiforme	multiple_MC	A sequence from another major eukaryotic clade (Op: Fungi & SAR), distinct from Plantae and the putative donor, forms a well-supported monophyletic clade together with the query sequence.	NoHGT
Contig484_pilonG000036	Contig484_pilonG000036	39166427-138	460.517	2024.79	100	606	HGT	Fungi	Calohypnum plumiforme	Potential_contamination	The query sequence shows no homologs in other Plantae species, and flanking gene analysis offers no evidence of a Plantae origin, suggesting either contamination or a possible novel HGT event.	Potential_contamination
Contig534_pilonG000170	Contig534_pilonG000170	39166427-139	196.115	23779	100	1000	NO	Bacteria	Bryophyta	Patchy_phylogeny	Additional MC sequences cluster in separate distantly related clades rather than forming a single monophyletic group with the query	Inconclusive
Contig565_pilonG000033	Contig565_pilonG000033	39166427-140	460.517	13038.6	100	1000	NO	Bacteria	Calohypnum plumiforme	Patchy_phylogeny	Additional MC sequences cluster in separate distantly related clades rather than forming a single monophyletic group with the query	Inconclusive
Contig785_pilonG000003	Contig785_pilonG000003	39166427-141	460.517	104386	100	1000	NO	Bacteria	Calohypnum plumiforme	Patchy_phylogeny	Additional MC sequences cluster in separate distantly related clades rather than forming a single monophyletic group with the query	Inconclusive
Contig932_pilonG000006	Contig932_pilonG000006	39166427-142	460.517	19610.7	100	1000	NO	Bacteria	Streptophytina	multiple_MC	A sequence from another major eukaryotic clade (Op: Fungi), distinct from Plantae and the putative donor, forms a well-supported monophyletic clade together with the query sequence.	NoHGT
CYCAS_002517	CYCAS_002517	39166427-143	51.643	1784.62	100	189	HGT	Bacteria	Cycas panzhihuaensis	Potential_contamination	The query sequence shows no homologs in other Plantae species, and flanking gene analysis offers no evidence of a Plantae origin, suggesting either contamination or a possible novel HGT event.	Potential_contamination
CYCAS_004375	CYCAS_004375	39166427-144	460.517	63373	100	540	NO	Bacteria	Spermatophyta	multiple_MC	A sequence from another major eukaryotic clade (Op: Fungi), distinct from Plantae and the putative donor, forms a well-supported monophyletic clade together with the query sequence.	NoHGT
CYCAS_005675	CYCAS_005675	39166427-145	48.5625	5301.96	100	331	NO	Bacteria	Streptophytina	multiple_MC	A sequence from another major eukaryotic clade (SAR), distinct from Plantae and the putative donor, forms a well-supported monophyletic clade together with the query sequence.	NoHGT
CYCAS_023285	CYCAS_023285	39166427-146	-29.3699	4215.27	99	913	HGT	Bacteria	Streptophytina	HGT	There is not evidence of new homologues outside HGT recipient or in new major clades	HGT
CYCAS_031401	CYCAS_031401	39166427-147	47.9827	18168.4	100	905	NO	Other	Streptophytina	multiple_MC	A sequence from another major eukaryotic clade (Op: Metazoa & SAR), distinct from Plantae and the putative donor, forms a well-supported monophyletic clade together with the query sequence.	NoHGT
DRNTG_34424.1	DRNTG_34424.1	39166427-148	12.693	9216.93	99	445	NO	Virus	Dioscorea	HGT	There is not evidence of new homologues outside HGT recipient or in new major clades	HGT
GWHTABKY044079	GWHTABKY044079	39166427-149	232.367	7671.68	99	1000	HGT	Fungi	Thinopyrum elongatum	Potential_contamination	The query sequence shows no homologs in other Plantae species, and flanking gene analysis offers no evidence of a Plantae origin, suggesting either contamination or a possible novel HGT event.	Potential_contamination
Itaiw_v1_contig_129_t44955-RA	Itaiw_v1_contig_129_t44955-RA	39166427-150	241.818	687.511	100	1000	HGT	Fungi	Isoetes taiwanensis	Patchy_phylogeny	Additional MC sequences cluster in separate distantly related clades rather than forming a single monophyletic group with the query	Inconclusive
Itaiw_v1_scaffold_13_t11208-RA	Itaiw_v1_scaffold_13_t11208-RA	39166427-151	-5.57812	13735.1	92	915	NO	Fungi	Isoetes taiwanensis	multiple_MC	A sequence from another major eukaryotic clade (SAR), distinct from Plantae and the putative donor, forms a well-supported monophyletic clade together with the query sequence.	NoHGT
Itaiw_v1_scaffold_15_t12101-RA	Itaiw_v1_scaffold_15_t12101-RA	39166427-152	57.4249	773.726	100	52	HGT	Other	Tracheophyta	Conflicting_eukaryotic_homology	The tree shows additional eukaryotic sequences (same MC) not consistent with the reported donor, suggesting broader distribution or alternative origins.	NoHGT
Itaiw_v1_scaffold_2_t02369-RA	Itaiw_v1_scaffold_2_t02369-RA	39166427-153	12.8477	31898.3	100	1000	NO	Fungi	Streptophytina	multiple_MC	A sequence from another major eukaryotic clade (Am, SAR & Ex: Metamonada), distinct from Plantae and the putative donor, forms a well-supported monophyletic clade together with the query sequence.	NoHGT
Itaiw_v1_scaffold_20_t15014-RA	Itaiw_v1_scaffold_20_t15014-RA	39166427-154	10.0666	5771.45	98	1000	NO	Other	Isoetes taiwanensis	EGT	The query is clustered in a monophyletic clade with Cyanobacteria	putative_EGT
Itaiw_v1_scaffold_21_t15524-RA	Itaiw_v1_scaffold_21_t15524-RA	39166427-155	55.9876	14725.8	99	1000	HGT	Fungi	Lycopodiopsida	HGT	There is not evidence of new homologues outside HGT recipient or in new major clades	HGT
Itaiw_v1_scaffold_33_t22082-RA	Itaiw_v1_scaffold_33_t22082-RA	39166427-156	106.293	20328.5	100	702	NO	Other	Lycopodiopsida	multiple_MC	A sequence from another major eukaryotic clade (Op: Fungi and Metazoa, SAR & Ex: Discoba), distinct from Plantae and the putative donor, forms a well-supported monophyletic clade together with the query sequence.	NoHGT
Itaiw_v1_scaffold_42_t25697-RA	Itaiw_v1_scaffold_42_t25697-RA	39166427-157	92.2577	31714.7	100	1000	HGT	Bacteria	Lycopodiopsida	HGT	There is not evidence of new homologues outside HGT recipient or in new major clades	HGT
Itaiw_v1_scaffold_47_t27426-RA	Itaiw_v1_scaffold_47_t27426-RA	39166427-158	-94.5038	886.144	97	41	NO	Fungi	Polypodiopsida	multiple_MC	A sequence from another major eukaryotic clade (Bacteria), distinct from Plantae and the putative donor, forms a well-supported monophyletic clade together with the query sequence.	NoHGT
Itaiw_v1_scaffold_59_t31287-RA	Itaiw_v1_scaffold_59_t31287-RA	39166427-159	4.72849	11451.5	99	1000	NO	Fungi	Isoetes taiwanensis	Patchy_phylogeny	Additional MC sequences cluster in separate distantly related clades rather than forming a single monophyletic group with the query	Inconclusive
Itaiw_v1_scaffold_65_t32732-RA	Itaiw_v1_scaffold_65_t32732-RA	39166427-160	42.5043	72302.7	100	1000	NO	Bacteria	Lycopodiopsida	Patchy_phylogeny	Additional MC sequences cluster in separate distantly related clades rather than forming a single monophyletic group with the query	Inconclusive
Itaiw_v1_scaffold_7_t06619-RA	Itaiw_v1_scaffold_7_t06619-RA	39166427-161	122.302	44701.8	100	1000	NO	Bacteria	Isoetes taiwanensis	multiple_MC	A sequence from another major eukaryotic clade (SAR), distinct from Plantae and the putative donor, forms a well-supported monophyletic clade together with the query sequence.	NoHGT
Itaiw_v1_scaffold_71_t34085-RA	Itaiw_v1_scaffold_71_t34085-RA	39166427-162	2.28542	43337.7	86	1000	NO	Other	Isoetes taiwanensis	multiple_MC	A sequence from another major eukaryotic clade (SAR), distinct from Plantae and the putative donor, forms a well-supported monophyletic clade together with the query sequence.	NoHGT
Itaiw_v1_scaffold_73_t34425-RA	Itaiw_v1_scaffold_73_t34425-RA	39166427-163	16.9274	18259.2	100	1000	NO	Bacteria	Streptophytina	multiple_MC	A sequence from another major eukaryotic clade (Op: Metazoa), distinct from Plantae and the putative donor, forms a well-supported monophyletic clade together with the query sequence.	NoHGT
Itaiw_v1_scaffold_74_t34689-RA	Itaiw_v1_scaffold_74_t34689-RA	39166427-164	0	18217.8	100	490	NO	Bacteria	Lycopodiopsida	Patchy_phylogeny	Additional MC sequences cluster in separate distantly related clades rather than forming a single monophyletic group with the query	Inconclusive
Itaiw_v1_scaffold_92_t36969-RA	Itaiw_v1_scaffold_92_t36969-RA	39166427-165	3.60398	44823.4	97	1000	NO	Other	Streptophytina	Patchy_phylogeny	Additional MC sequences cluster in separate distantly related clades rather than forming a single monophyletic group with the query	Inconclusive
KYUSt_chr3.7283	KYUSt_chr3.7283	39166427-166	381.566	855.814	100	112	HGT	Fungi	Lolium	HGT	There is not evidence of new homologues outside HGT recipient or in new major clades	HGT
KYUSt_chr5.39490	KYUSt_chr5.39490	39166427-167	261.674	23390.9	99	1000	HGT	Fungi	Lolium	HGT	There is not evidence of new homologues outside HGT recipient or in new major clades	HGT
LSAT_2X76081	LSAT_2X76081	39166427-168	-86.1664	96464.2	96	904	NO	Virus	Lactuca sativa	Patchy_phylogeny	Additional MC sequences cluster in separate distantly related clades rather than forming a single monophyletic group with the query	Inconclusive
Mapoly0003s0193.1	Mapoly0003s0193.1	39166427-169	80.7558	11244.7	100	1000	NO	Fungi	Marchantia polymorpha	HGT	There is not evidence of new homologues outside HGT recipient or in new major clades	HGT
Mapoly0004s0176.1	Mapoly0004s0176.1	39166427-170	225.247	8294.58	100	1000	NO	Fungi	Marchantia polymorpha	HGT	There is not evidence of new homologues outside HGT recipient or in new major clades	HGT
Mapoly0006s0286.1	Mapoly0006s0286.1	39166427-171	32.1604	42930.9	100	1000	NO	Bacteria	Marchantia polymorpha	new_Plantae_homologues	The reanalysis reveals additional Plantae sequences not documented by the original authors.	HGT_recipient_shifted
Mapoly0027s0002.1	Mapoly0027s0002.1	39166427-172	75.2091	19123.9	100	1000	NO	Fungi	Marchantia polymorpha	HGT	There is not evidence of new homologues outside HGT recipient or in new major clades	HGT
Mapoly0031s0051.1	Mapoly0031s0051.1	39166427-173	50.3642	1354.85	100	96	HGT	Fungi	Marchantiophyta	HGT	There is not evidence of new homologues outside HGT recipient or in new major clades	HGT
Mapoly0041s0020.1	Mapoly0041s0020.1	39166427-174	-12.5354	52678	99	1000	NO	Bacteria	Marchantiophyta	multiple_MC	A sequence from another major eukaryotic clade (SAR), distinct from Plantae and the putative donor, forms a well-supported monophyletic clade together with the query sequence.	NoHGT
Mapoly0050s0038.1	Mapoly0050s0038.1	39166427-175	199.366	36552.7	100	1000	NO	Bacteria	Marchantiophyta	Patchy_phylogeny	Additional MC sequences cluster in separate distantly related clades rather than forming a single monophyletic group with the query	Inconclusive
Mapoly0055s0038.1	Mapoly0055s0038.1	39166427-176	100.974	23886	100	1000	HGT	Fungi	Marchantiophyta	HGT	There is not evidence of new homologues outside HGT recipient or in new major clades	HGT
Mapoly0064s0040.1	Mapoly0064s0040.1	39166427-177	460.517	13637.9	100	1000	HGT	Fungi	Marchantiophyta	HGT	There is not evidence of new homologues outside HGT recipient or in new major clades	HGT
Mapoly0066s0038.1	Mapoly0066s0038.1	39166427-178	102.248	3266.13	100	1000	HGT	Fungi	Marchantiophyta	HGT	There is not evidence of new homologues outside HGT recipient or in new major clades	HGT
Mapoly0075s0023.1	Mapoly0075s0023.1	39166427-179	425.321	20387.6	100	1000	HGT	Fungi	Embryophyta	HGT	There is not evidence of new homologues outside HGT recipient or in new major clades	HGT
Mapoly0080s0008.1	Mapoly0080s0008.1	39166427-180	168.471	976.856	100	1000	NO	Bacteria	Marchantiophyta	Patchy_phylogeny	Additional MC sequences cluster in separate distantly related clades rather than forming a single monophyletic group with the query	Inconclusive
Mapoly0090s0066.1	Mapoly0090s0066.1	39166427-181	218.068	670.638	100	126	HGT	Bacteria	Streptophytina	HGT	There is not evidence of new homologues outside HGT recipient or in new major clades	HGT
Mapoly0094s0043.1	Mapoly0094s0043.1	39166427-182	142.224	1358.93	100	1000	HGT	Bacteria	Streptophytina	HGT	There is not evidence of new homologues outside HGT recipient or in new major clades	HGT
Mapoly0130s0041.1	Mapoly0130s0041.1	39166427-183	109.438	138003	100	1000	NO	Fungi	Marchantiophyta	HGT	There is not evidence of new homologues outside HGT recipient or in new major clades	HGT
Mapoly0138s0001.1	Mapoly0138s0001.1	39166427-184	14.9034	37935.2	99	1000	NO	Bacteria	Embryophyta	Patchy_phylogeny	Additional MC sequences cluster in separate distantly related clades rather than forming a single monophyletic group with the query	Inconclusive
Mapoly0138s0048.1	Mapoly0138s0048.1	39166427-185	16.4185	7867.88	100	1000	HGT	Bacteria	Streptophytina	HGT	There is not evidence of new homologues outside HGT recipient or in new major clades	HGT
Mapoly0167s0005.1	Mapoly0167s0005.1	39166427-186	297.072	562.58	100	105	HGT	Fungi	Marchantiophyta	HGT	There is not evidence of new homologues outside HGT recipient or in new major clades	HGT
Mapoly0173s0004.1	Mapoly0173s0004.1	39166427-187	116.633	400.357	100	1000	NO	Fungi	Marchantiophyta	multiple_MC	A sequence from another major eukaryotic clade (SAR, Am & Ex: Discoba), distinct from Plantae and the putative donor, forms a well-supported monophyletic clade together with the query sequence.	NoHGT
Marpal_utg000019g0052861	Marpal_utg000019g0052861	39166427-188	136.905	4918.46	100	50	NO	Fungi	Marchantia paleacea	Patchy_phylogeny	Additional MC sequences cluster in separate distantly related clades rather than forming a single monophyletic group with the query	Inconclusive
Marpal_utg000024g0058971	Marpal_utg000024g0058971	39166427-189	158.324	62982.1	100	1000	HGT	Bacteria	Marchantiophyta	HGT	There is not evidence of new homologues outside HGT recipient or in new major clades	HGT
Marpal_utg000075g0125331	Marpal_utg000075g0125331	39166427-190	-195.967	486.9	96	1000	NO	Bacteria	Streptophytina	multiple_MC	A sequence from another major eukaryotic clade (SAR & EE: Cryptophyceae), distinct from Plantae and the putative donor, forms a well-supported monophyletic clade together with the query sequence.	NoHGT
Marpal_utg000077g0126911	Marpal_utg000077g0126911	39166427-191	120.74	8785.19	100	1000	NO	Fungi	Marchantiophyta	multiple_MC	A sequence from another major eukaryotic clade (Bacteria), distinct from Plantae and the putative donor, forms a well-supported monophyletic clade together with the query sequence.	NoHGT
Marpal_utg000079g0131381	Marpal_utg000079g0131381	39166427-192	0.0645385	18200.8	100	1000	NO	Bacteria	Marchantiophyta	new_Plantae_homologues	The reanalysis reveals additional Plantae sequences not documented by the original authors.	HGT_recipient_shifted
Marpal_utg000093g0145001	Marpal_utg000093g0145001	39166427-193	28.4706	17532.2	99	695	NO	Fungi	Marchantiophyta	Conflicting_eukaryotic_homology	The tree shows additional eukaryotic sequences (same MC) not consistent with the reported donor, suggesting broader distribution or alternative origins.	NoHGT
Marpal_utg000151g0180381	Marpal_utg000151g0180381	39166427-194	71.7765	9409.68	100	1000	NO	Fungi	Marchantiophyta	multiple_MC	A sequence from another major eukaryotic clade (Bacteria), distinct from Plantae and the putative donor, forms a well-supported monophyletic clade together with the query sequence.	NoHGT
Poh0024300.1	Poh0024300.1	39166427-195	74.7099	1292.55	100	90	NO	Bacteria	Bryophyta	Patchy_phylogeny	Additional MC sequences cluster in separate distantly related clades rather than forming a single monophyletic group with the query	Inconclusive
Poh0039380.1	Poh0039380.1	39166427-196	460.517	30824.9	100	1000	NO	Bacteria	Bryophyta	Patchy_phylogeny	Additional MC sequences cluster in separate distantly related clades rather than forming a single monophyletic group with the query	Inconclusive
Poh0043430.1	Poh0043430.1	39166427-197	42.9709	24459.3	100	1000	NO	Fungi	Pohlia nutans	multiple_MC	A sequence from another major eukaryotic clade (Bacteria), distinct from Plantae and the putative donor, forms a well-supported monophyletic clade together with the query sequence.	NoHGT
Poh0051380.1	Poh0051380.1	39166427-198	0	17210.8	75	1000	NO	Fungi	Pohlia nutans	multiple_MC	A sequence from another major eukaryotic clade (Am), distinct from Plantae and the putative donor, forms a well-supported monophyletic clade together with the query sequence.	NoHGT
Poh0059990.1	Poh0059990.1	39166427-199	18.861	7031.84	100	1000	NO	Bacteria	Pohlia nutans	multiple_MC	A sequence from another major eukaryotic clade (Op: Fungi & EE: Haptista), distinct from Plantae and the putative donor, forms a well-supported monophyletic clade together with the query sequence.	NoHGT
Poh0074950.1	Poh0074950.1	39166427-200	39.2197	8636.69	100	613	HGT	Bacteria	Streptophytina	HGT	There is not evidence of new homologues outside HGT recipient or in new major clades	HGT
Poh0082010.1	Poh0082010.1	39166427-201	198.186	767.55	100	567	NO	Bacteria	Bryophyta	multiple_MC	A sequence from another major eukaryotic clade (Op: Metazoa), distinct from Plantae and the putative donor, forms a well-supported monophyletic clade together with the query sequence.	NoHGT
Poh0089340.1	Poh0089340.1	39166427-202	115.285	17769.6	100	1000	NO	Bacteria	Bryophyta	Patchy_phylogeny	Additional MC sequences cluster in separate distantly related clades rather than forming a single monophyletic group with the query	Inconclusive
Poh0117370.1	Poh0117370.1	39166427-203	80.468	2614.86	100	1000	NO	Fungi	Embryophyta	multiple_MC	A sequence from another major eukaryotic clade (SAR & EE: Apusozoa), distinct from Plantae and the putative donor, forms a well-supported monophyletic clade together with the query sequence.	NoHGT
Poh0118530.1	Poh0118530.1	39166427-204	153.827	9370.99	100	1000	NO	Fungi	Bryophyta	multiple_MC	A sequence from another major eukaryotic clade (SAR & Am), distinct from Plantae and the putative donor, forms a well-supported monophyletic clade together with the query sequence.	NoHGT
Poh0124090.1	Poh0124090.1	39166427-205	223.786	1893.93	100	585	HGT	Fungi	Bryophyta	HGT	There is not evidence of new homologues outside HGT recipient or in new major clades	HGT
Poh0125560.1	Poh0125560.1	39166427-206	-157.837	13030.3	100	1000	NO	Bacteria	Bryophyta	Patchy_phylogeny	Additional MC sequences cluster in separate distantly related clades rather than forming a single monophyletic group with the query	Inconclusive
Poh0136070.1	Poh0136070.1	39166427-207	460.517	26708.7	100	1000	HGT	Fungi	Pohlia nutans	Potential_contamination	The query sequence shows no homologs in other Plantae species, and flanking gene analysis offers no evidence of a Plantae origin, suggesting either contamination or a possible novel HGT event.	Potential_contamination
Poh0136080.1	Poh0136080.1	39166427-208	460.517	57493.1	100	1000	HGT	Fungi	Pohlia nutans	Potential_contamination	The query sequence shows no homologs in other Plantae species, and flanking gene analysis offers no evidence of a Plantae origin, suggesting either contamination or a possible novel HGT event.	Potential_contamination
Poh0155910.1	Poh0155910.1	39166427-209	65.6598	2178.69	100	503	NO	Bacteria	Bryophyta	Patchy_phylogeny	Additional MC sequences cluster in separate distantly related clades rather than forming a single monophyletic group with the query	Inconclusive
Poh0167410.1	Poh0167410.1	39166427-210	108.124	20813.9	98	1000	NO	Fungi	Bryophyta	Patchy_phylogeny	Additional MC sequences cluster in separate distantly related clades rather than forming a single monophyletic group with the query	Inconclusive
Poh0179450.1	Poh0179450.1	39166427-211	460.517	15841.4	100	477	NO	Bacteria	Streptophytina	Patchy_phylogeny	Additional MC sequences cluster in separate distantly related clades rather than forming a single monophyletic group with the query	Inconclusive
Poh0179510.1	Poh0179510.1	39166427-212	157.845	7180.98	100	385	HGT	Bacteria	Bryophyta	HGT	There is not evidence of new homologues outside HGT recipient or in new major clades	HGT
Poh0183210.1	Poh0183210.1	39166427-213	-50.9082	1577.39	100	1000	NO	Other	Bryophyta	Patchy_phylogeny	Additional MC sequences cluster in separate distantly related clades rather than forming a single monophyletic group with the query	Inconclusive
Poh0194540.1	Poh0194540.1	39166427-214	217.735	15273.8	100	1000	NO	Bacteria	Pohlia nutans	HGT	There is not evidence of new homologues outside HGT recipient or in new major clades	HGT
Poh0218810.1	Poh0218810.1	39166427-215	347.214	23122.6	100	331	HGT	Fungi	Bryophyta	HGT	There is not evidence of new homologues outside HGT recipient or in new major clades	HGT
Poh0233360.1	Poh0233360.1	39166427-216	355.18	3303.31	100	1000	HGT	Bacteria	Pohlia nutans	Potential_contamination	The query sequence shows no homologs in other Plantae species, and flanking gene analysis offers no evidence of a Plantae origin, suggesting either contamination or a possible novel HGT event.	Potential_contamination
Poh0238070.1	Poh0238070.1	39166427-217	97.2611	7598.54	100	1000	HGT	Fungi	Pohlia nutans	Potential_contamination	The query sequence shows no homologs in other Plantae species, and flanking gene analysis offers no evidence of a Plantae origin, suggesting either contamination or a possible novel HGT event.	Potential_contamination
Poh0240000.1	Poh0240000.1	39166427-218	251.168	121303	100	1000	NO	Bacteria	Bryophyta	Patchy_phylogeny	Additional MC sequences cluster in separate distantly related clades rather than forming a single monophyletic group with the query	Inconclusive
Poh0247310.1	Poh0247310.1	39166427-219	-110.348	2654.31	99	649	NO	Fungi	Pohlia nutans	HGT	There is not evidence of new homologues outside HGT recipient or in new major clades	HGT
Poh0290450.1	Poh0290450.1	39166427-220	9.7202	18650.1	99	1000	NO	Bacteria	Bryophyta	multiple_MC	A sequence from another major eukaryotic clade (Op: Metazoa), distinct from Plantae and the putative donor, forms a well-supported monophyletic clade together with the query sequence.	NoHGT
Poh0305780.1	Poh0305780.1	39166427-221	174.721	378.998	100	1000	NO	Bacteria	Pohlia nutans	HGT	There is not evidence of new homologues outside HGT recipient or in new major clades	HGT
Poh0307180.1	Poh0307180.1	39166427-222	272.361	1496.86	100	1000	HGT	Fungi	Bryophyta	HGT	There is not evidence of new homologues outside HGT recipient or in new major clades	HGT
Poh0308880.1	Poh0308880.1	39166427-223	160.673	1088.59	99	704	NO	Fungi	Bryophyta	multiple_MC	A sequence from another major eukaryotic clade (SAR), distinct from Plantae and the putative donor, forms a well-supported monophyletic clade together with the query sequence.	NoHGT
Poh0349360.1	Poh0349360.1	39166427-224	-0.85392	4566.81	100	686	NO	Fungi	Bryophyta	multiple_MC	A sequence from another major eukaryotic clade (SAR & Bacteria), distinct from Plantae and the putative donor, forms a well-supported monophyletic clade together with the query sequence.	NoHGT
Pp3c1_10590V3.1	Pp3c1_10590V3.1	39166427-225	88.0276	45373.3	100	1000	NO	Bacteria	Bryophyta	new_MC	A sequence from another major eukaryotic clade (Virus), distinct from Plantae and the putative donor, forms a well-supported monophyletic clade together with the query sequence.	NoHGT
Pp3c1_12610V3.1	Pp3c1_12610V3.1	39166427-226	-58.8379	1118.47	99	853	NO	Other	Streptophytina	multiple_MC	A sequence from another major eukaryotic clade (Archaea & Op: Metazoa), distinct from Plantae and the putative donor, forms a well-supported monophyletic clade together with the query sequence.	NoHGT
Pp3c1_33480V3.1	Pp3c1_33480V3.1	39166427-227	-52.2598	7699.26	97	1000	NO	Bacteria	Streptophytina	multiple_MC	A sequence from another major eukaryotic clade (SAR), distinct from Plantae and the putative donor, forms a well-supported monophyletic clade together with the query sequence.	NoHGT
Pp3c11_11540V3.1	Pp3c11_11540V3.1	39166427-228	460.517	47542	100	1000	HGT	Bacteria	Bryophyta	HGT	There is not evidence of new homologues outside HGT recipient or in new major clades	HGT
Pp3c13_13150V3.1	Pp3c13_13150V3.1	39166427-229	92.2566	27782.7	100	1000	NO	Fungi	Streptophytina	multiple_MC	A sequence from another major eukaryotic clade (Archaea), distinct from Plantae and the putative donor, forms a well-supported monophyletic clade together with the query sequence.	NoHGT
Pp3c13_21440V3.1	Pp3c13_21440V3.1	39166427-230	91.7849	54458.8	100	1000	HGT	Bacteria	Bryophyta	HGT	There is not evidence of new homologues outside HGT recipient or in new major clades	HGT
Pp3c13_910V3.1	Pp3c13_910V3.1	39166427-231	230.976	1861.22	100	76	NO	Fungi	Bryophyta	multiple_MC	A sequence from another major eukaryotic clade (SAR), distinct from Plantae and the putative donor, forms a well-supported monophyletic clade together with the query sequence.	NoHGT
Pp3c15_18560V3.1	Pp3c15_18560V3.1	39166427-232	56.5667	16118.7	100	1000	NO	Bacteria	Bryophyta	HGT	There is not evidence of new homologues outside HGT recipient or in new major clades	HGT
Pp3c15_6400V3.1	Pp3c15_6400V3.1	39166427-233	303.533	2255.63	100	835	HGT	Fungi	Bryophyta	HGT	There is not evidence of new homologues outside HGT recipient or in new major clades	HGT
Pp3c16_3090V3.1	Pp3c16_3090V3.1	39166427-234	91.999	3666.08	100	1000	HGT	Bacteria	Bryophyta	Patchy_phylogeny	Additional MC sequences cluster in separate distantly related clades rather than forming a single monophyletic group with the query	Inconclusive
Pp3c16_6040V3.1	Pp3c16_6040V3.1	39166427-235	44.4686	9054.34	100	975	HGT	Other	Bryophyta	multiple_MC	A sequence from another major eukaryotic clade (SAR, Op: Fungi, Virus & Bacteria), distinct from Plantae and the putative donor, forms a well-supported monophyletic clade together with the query sequence.	NoHGT
Pp3c2_16120V3.1	Pp3c2_16120V3.1	39166427-236	43.3044	1338.19	100	144	NO	Bacteria	Streptophytina	Patchy_phylogeny	Additional MC sequences cluster in separate distantly related clades rather than forming a single monophyletic group with the query	Inconclusive
Pp3c2_19950V3.1	Pp3c2_19950V3.1	39166427-237	0.746688	6003.71	99	1000	NO	Bacteria	Bryophyta	Patchy_phylogeny	Additional MC sequences cluster in separate distantly related clades rather than forming a single monophyletic group with the query	Inconclusive
Pp3c20_11510V3.1	Pp3c20_11510V3.1	39166427-238	179.543	13843.8	100	1000	HGT	Bacteria	Bryophyta	Potential_contamination	The query sequence shows no homologs in other Plantae species, and flanking gene analysis offers no evidence of a Plantae origin, suggesting either contamination or a possible novel HGT event.	Potential_contamination
Pp3c20_23580V3.1	Pp3c20_23580V3.1	39166427-239	245.57	2987.86	100	597	NO	Bacteria	Embryophyta	Patchy_phylogeny	Additional MC sequences cluster in separate distantly related clades rather than forming a single monophyletic group with the query	Inconclusive
Pp3c20_2930V3.1	Pp3c20_2930V3.1	39166427-240	10.5669	20871	90	1000	NO	Bacteria	Bryophyta	Patchy_phylogeny	Additional MC sequences cluster in separate distantly related clades rather than forming a single monophyletic group with the query	Inconclusive
Pp3c21_18430V3.1	Pp3c21_18430V3.1	39166427-241	273.769	46008.3	100	1000	HGT	Fungi	Bryophyta	multiple_MC	A sequence from another major eukaryotic clade (Bacteria), distinct from Plantae and the putative donor, forms a well-supported monophyletic clade together with the query sequence.	NoHGT
Pp3c22_17530V3.1	Pp3c22_17530V3.1	39166427-242	395.04	1701.9	100	48	HGT	Fungi	Bryophyta	Potential_contamination	The query sequence shows no homologs in other Plantae species, and flanking gene analysis offers no evidence of a Plantae origin, suggesting either contamination or a possible novel HGT event.	Potential_contamination
Pp3c23_17230V3.1	Pp3c23_17230V3.1	39166427-243	101.365	2345.17	100	186	HGT	Fungi	Bryophyta	HGT	There is not evidence of new homologues outside HGT recipient or in new major clades	HGT
Pp3c23_21540V3.1	Pp3c23_21540V3.1	39166427-244	90.6994	3620.18	97	1000	NO	Fungi	Bryophyta	Patchy_phylogeny	Additional MC sequences cluster in separate distantly related clades rather than forming a single monophyletic group with the query	Inconclusive
Pp3c24_20230V3.1	Pp3c24_20230V3.1	39166427-245	460.517	30777.6	100	1000	HGT	Bacteria	Bryophyta	HGT	There is not evidence of new homologues outside HGT recipient or in new major clades	HGT
Pp3c24_8280V3.1	Pp3c24_8280V3.1	39166427-246	460.517	71063.9	100	1000	HGT	Bacteria	Bryophyta	HGT	There is not evidence of new homologues outside HGT recipient or in new major clades	HGT
Pp3c25_14840V3.1	Pp3c25_14840V3.1	39166427-247	26.8875	3588.42	97	415	HGT	Bacteria	Bryophyta	HGT	There is not evidence of new homologues outside HGT recipient or in new major clades	HGT
Pp3c25_2990V3.1	Pp3c25_2990V3.1	39166427-248	111.434	11754.5	97	1000	NO	Fungi	Physcomitrium patens	multiple_MC	A sequence from another major eukaryotic clade (Am, SAR, Ex: Discoba, Bacteria & Virus), distinct from Plantae and the putative donor, forms a well-supported monophyletic clade together with the query sequence.	NoHGT
Pp3c26_120V3.1	Pp3c26_120V3.1	39166427-249	72.399	1557.43	100	224	NO	Other	Streptophytina	multiple_MC	A sequence from another major eukaryotic clade (Op: Fungi & Bacteria), distinct from Plantae and the putative donor, forms a well-supported monophyletic clade together with the query sequence.	NoHGT
Pp3c26_1680V3.1	Pp3c26_1680V3.1	39166427-250	20.3699	187.505	99	205	COMPLEX	Other	Streptophytina	multiple_MC	A sequence from another major eukaryotic clade (SAR & Op: Ichthyosporea), distinct from Plantae and the putative donor, forms a well-supported monophyletic clade together with the query sequence.	NoHGT
Pp3c27_8560V3.1	Pp3c27_8560V3.1	39166427-251	144.959	2295.86	100	214	HGT	Fungi	Bryophyta	HGT	There is not evidence of new homologues outside HGT recipient or in new major clades	HGT
Pp3c27_8580V3.1	Pp3c27_8580V3.1	39166427-252	82.1199	4594.37	100	1000	HGT	Fungi	Bryophyta	Potential_contamination	The query sequence shows no homologs in other Plantae species, and flanking gene analysis offers no evidence of a Plantae origin, suggesting either contamination or a possible novel HGT event.	Potential_contamination
Pp3c27_8610V3.1	Pp3c27_8610V3.1	39166427-253	62.7219	3482.03	100	748	HGT	Fungi	Bryophyta	HGT	There is not evidence of new homologues outside HGT recipient or in new major clades	HGT
Pp3c3_31120V3.1	Pp3c3_31120V3.1	39166427-254	122.251	761.383	100	369	NO	Fungi	Bryophyta	Patchy_phylogeny	Additional MC sequences cluster in separate distantly related clades rather than forming a single monophyletic group with the query	Inconclusive
Pp3c4_10280V3.1	Pp3c4_10280V3.1	39166427-255	79.435	957.072	100	414	NO	Bacteria	Streptophytina	multiple_MC	A sequence from another major eukaryotic clade (Op: Fungi), distinct from Plantae and the putative donor, forms a well-supported monophyletic clade together with the query sequence.	NoHGT
Pp3c5_4760V3.1	Pp3c5_4760V3.1	39166427-256	229.015	775.72	99	261	NO	Fungi	Streptophytina	multiple_MC	A sequence from another major eukaryotic clade (SAR & Am), distinct from Plantae and the putative donor, forms a well-supported monophyletic clade together with the query sequence.	NoHGT
Pp3c8_12680V3.1	Pp3c8_12680V3.1	39166427-257	334.506	83559.1	100	1000	HGT	Bacteria	Streptophytina	HGT	There is not evidence of new homologues outside HGT recipient or in new major clades	HGT
Pp3c8_22202V3.1	Pp3c8_22202V3.1	39166427-258	334.121	952.44	100	982	HGT	Fungi	Bryophyta	HGT	There is not evidence of new homologues outside HGT recipient or in new major clades	HGT
PtXG54040.1	PtXG54040.1	39166427-259	157.942	1585.12	100	987	NO	Bacteria	Streptophytina	Patchy_phylogeny	Additional MC sequences cluster in separate distantly related clades rather than forming a single monophyletic group with the query	Inconclusive
Sacu_v1.1_s0008.g004189	Sacu_v1.1_s0008.g004189	39166427-260	32.8177	53972.4	100	1000	NO	Bacteria	Streptophytina	multiple_MC	A sequence from another major eukaryotic clade (Op: Fungi), distinct from Plantae and the putative donor, forms a well-supported monophyletic clade together with the query sequence.	NoHGT
Sacu_v1.1_s0014.g006254	Sacu_v1.1_s0014.g006254	39166427-261	54.5715	2170.41	97	1000	NO	Other	Polypodiopsida	multiple_MC	A sequence from another major eukaryotic clade (Op: Fungi, SAR & Bacteria), distinct from Plantae and the putative donor, forms a well-supported monophyletic clade together with the query sequence.	NoHGT
Sacu_v1.1_s0057.g014754	Sacu_v1.1_s0057.g014754	39166427-262	460.517	88599.8	100	1000	HGT	Bacteria	Polypodiopsida	Potential_contamination	The query sequence shows no homologs in other Plantae species, and flanking gene analysis offers no evidence of a Plantae origin, suggesting either contamination or a possible novel HGT event.	Potential_contamination
Sacu_v1.1_s0134.g022318	Sacu_v1.1_s0134.g022318	39166427-263	40.5104	2633.51	100	365	NO	Fungi	Polypodiopsida	Patchy_phylogeny	Additional MC sequences cluster in separate distantly related clades rather than forming a single monophyletic group with the query	Inconclusive
Sacu_v1.1_s0182.g024901	Sacu_v1.1_s0182.g024901	39166427-264	7.4938	37921.4	100	828	NO	Bacteria	Polypodiopsida	new_MC	A sequence from another major eukaryotic clade (SAR), distinct from Plantae and the putative donor, forms a well-supported monophyletic clade together with the query sequence.	NoHGT
Sacu_v1.1_s0220.g026167	Sacu_v1.1_s0220.g026167	39166427-265	59.5875	29022.5	100	1000	NO	Fungi	Polypodiopsida	multiple_MC	A sequence from another major eukaryotic clade (SAR & Am), distinct from Plantae and the putative donor, forms a well-supported monophyletic clade together with the query sequence.	NoHGT
Sc_s1_331868	Sc_s1_331868	39166427-266	-1.50329	7830.47	100	865	COMPLEX	Fungi	Syntrichia caninervis	Potential_contamination	The query sequence shows no homologs in other Plantae species, and flanking gene analysis offers no evidence of a Plantae origin, suggesting either contamination or a possible novel HGT event.	Potential_contamination
Sc_s11_10576757	Sc_s11_10576757	39166427-267	29.9147	3767.42	97	1000	COMPLEX	Bacteria	Streptophytina	Patchy_phylogeny	Additional MC sequences cluster in separate distantly related clades rather than forming a single monophyletic group with the query	Inconclusive
Sc_s11_1846260	Sc_s11_1846260	39166427-268	369.107	12353	100	701	NO	Bacteria	Bryophyta	Patchy_phylogeny	Additional MC sequences cluster in separate distantly related clades rather than forming a single monophyletic group with the query	Inconclusive
Sc_s8_20786084	Sc_s8_20786084	39166427-269	43.9223	2406.41	100	245	NO	Fungi	Bryophyta	multiple_MC	A sequence from another major eukaryotic clade (Bacteria), distinct from Plantae and the putative donor, forms a well-supported monophyletic clade together with the query sequence.	NoHGT
SESE_034737	SESE_034737	39166427-270	104.784	3229.62	100	823	NO	Bacteria	Streptophytina	HGT	There is not evidence of new homologues outside HGT recipient or in new major clades	HGT
Sphfalx01G207200.1	Sphfalx01G207200.1	39166427-271	48.6118	6457.04	100	516	HGT	Fungi	Streptophytina	multiple_MC	A sequence from another major eukaryotic clade (Bacteria), distinct from Plantae and the putative donor, forms a well-supported monophyletic clade together with the query sequence.	NoHGT
Sphfalx03G002900.1	Sphfalx03G002900.1	39166427-272	254.164	8961.75	100	1000	NO	Bacteria	Embryophyta	multiple_MC	A sequence from another major eukaryotic clade (Op: Fungi), distinct from Plantae and the putative donor, forms a well-supported monophyletic clade together with the query sequence.	NoHGT
Sphfalx04G020700.1	Sphfalx04G020700.1	39166427-273	340.544	10037.8	100	1000	NO	Bacteria	Sphagnum	new_MC	A sequence from another major eukaryotic clade (Op: Metazoa), distinct from Plantae and the putative donor, forms a well-supported monophyletic clade together with the query sequence.	NoHGT
Sphfalx05G101500.2	Sphfalx05G101500.2	39166427-274	8.60965	59409.7	100	1000	HGT	Bacteria	Streptophytina	EGT	The query is clustered in a monophyletic clade with Cyanobacteria	putative_EGT
Sphfalx08G102200.1	Sphfalx08G102200.1	39166427-275	352.501	16863.8	100	895	HGT	Fungi	Sphagnum	HGT	There is not evidence of new homologues outside HGT recipient or in new major clades	HGT
Sphfalx10G112400.1	Sphfalx10G112400.1	39166427-276	57.3713	1115.25	99	1000	NO	Fungi	Sphagnum	Patchy_phylogeny	Additional MC sequences cluster in separate distantly related clades rather than forming a single monophyletic group with the query	Inconclusive
Sphfalx14G022100.2	Sphfalx14G022100.2	39166427-277	353.905	6132.72	100	655	HGT	Fungi	Bryophyta	Potential_contamination	The query sequence shows no homologs in other Plantae species, and flanking gene analysis offers no evidence of a Plantae origin, suggesting either contamination or a possible novel HGT event.	Potential_contamination
Sphfalx15G027400.1	Sphfalx15G027400.1	39166427-278	349.295	731.119	100	133	NO	Fungi	Sphagnum fallax	multiple_MC	A sequence from another major eukaryotic clade (SAR), distinct from Plantae and the putative donor, forms a well-supported monophyletic clade together with the query sequence.	NoHGT
Sphfalx16G001300.1	Sphfalx16G001300.1	39166427-279	363.266	690.193	100	196	HGT	Fungi	Sphagnum	HGT	There is not evidence of new homologues outside HGT recipient or in new major clades	HGT
Sphmag04G041500.2	Sphmag04G041500.2	39166427-280	426.154	18830.1	99	716	HGT	Fungi	Sphagnum	HGT	There is not evidence of new homologues outside HGT recipient or in new major clades	HGT
Sphmag04G093100.1	Sphmag04G093100.1	39166427-281	-259.831	452.515	98	89	HGT	Bacteria	Lycopodiopsida	HGT	There is not evidence of new homologues outside HGT recipient or in new major clades	HGT
Sphmag11G059000.6	Sphmag11G059000.6	39166427-282	-68.1602	15211.7	99	917	COMPLEX	Fungi	Bryophyta	Patchy_phylogeny	Additional MC sequences cluster in separate distantly related clades rather than forming a single monophyletic group with the query	Inconclusive
Sphmag12G107400.2	Sphmag12G107400.2	39166427-283	126.593	69728.1	100	1000	NO	Bacteria	Streptophytina	Patchy_phylogeny	Additional MC sequences cluster in separate distantly related clades rather than forming a single monophyletic group with the query	Inconclusive
Sphmag15G092600.1	Sphmag15G092600.1	39166427-284	-106.211	2626.88	100	1000	NO	Bacteria	Bryophyta	Patchy_phylogeny	Additional MC sequences cluster in separate distantly related clades rather than forming a single monophyletic group with the query	Inconclusive
Sphmag16G067900.2	Sphmag16G067900.2	39166427-285	340.13	41889.8	100	1000	HGT	Bacteria	Streptophytina	HGT	There is not evidence of new homologues outside HGT recipient or in new major clades	HGT
Sphmag17G037800.1	Sphmag17G037800.1	39166427-286	0	327246	99	1000	NO	Fungi	Sphagnum	new_MC	A sequence from another major eukaryotic clade (SAR & EE: Haptista), distinct from Plantae and the putative donor, forms a well-supported monophyletic clade together with the query sequence.	NoHGT
Sphmag19G000700.1	Sphmag19G000700.1	39166427-287	236.573	3557.05	100	729	HGT	Fungi	Bryophyta	HGT	There is not evidence of new homologues outside HGT recipient or in new major clades	HGT
Tawa019950	Tawa019950	39166427-288	-120.341	59994.3	96	1000	NO	Bacteria	Streptophytina	new_MC	A sequence from another major eukaryotic clade (SAR), distinct from Plantae and the putative donor, forms a well-supported monophyletic clade together with the query sequence.	NoHGT
Tawa135100	Tawa135100	39166427-289	21.1672	187170	100	1000	HGT	Other	Streptophytina	HGT	There is not evidence of new homologues outside HGT recipient or in new major clades	HGT
Tawa235820	Tawa235820	39166427-290	32.0537	45881.2	100	1000	HGT	Bacteria	Streptophytina	EGT	The query is clustered in a monophyletic clade with Cyanobacteria	putative_EGT
Tawa335020	Tawa335020	39166427-291	7.78234	21287.6	100	1000	HGT	Bacteria	Streptophytina	HGT	There is not evidence of new homologues outside HGT recipient or in new major clades	HGT
Tawa433000	Tawa433000	39166427-292	460.517	408386	100	1000	HGT	Bacteria	Spermatophyta	HGT	There is not evidence of new homologues outside HGT recipient or in new major clades	HGT
TnS000152177t04	TnS000152177t04	39166427-293	66.8053	4021.29	100	1000	NO	Bacteria	Streptophytina	Patchy_phylogeny	Additional MC sequences cluster in separate distantly related clades rather than forming a single monophyletic group with the query	Inconclusive
TnS000801635t02	TnS000801635t02	39166427-294	3.90412	30421.6	100	1000	COMPLEX	Other	Streptophytina	multiple_MC	A sequence from another major eukaryotic clade (Am & Ex: Metamonada), distinct from Plantae and the putative donor, forms a well-supported monophyletic clade together with the query sequence.	NoHGT
TSP4A01G326700.1	TSP4A01G326700.1	39166427-295	0	22216.5	99	264	COMPLEX	Fungi	Triticeae	multiple_MC	A sequence from another major eukaryotic clade (Bacteria), distinct from Plantae and the putative donor, forms a well-supported monophyletic clade together with the query sequence.	NoHGT
W.mirabilis.06265	W.mirabilis.06265	39166427-296	44.232	875.406	100	140	NO	Fungi	Tracheophyta	Patchy_phylogeny	Additional MC sequences cluster in separate distantly related clades rather than forming a single monophyletic group with the query	Inconclusive
W.mirabilis.13971	W.mirabilis.13971	39166427-297	124.751	31326.4	100	1000	NO	Bacteria	Streptophytina	multiple_MC	A sequence from another major eukaryotic clade (Op: Fungi), distinct from Plantae and the putative donor, forms a well-supported monophyletic clade together with the query sequence.	NoHGT
W.mirabilis.22139	W.mirabilis.22139	39166427-298	51.3317	12235.5	99	1000	NO	Other	Streptophytina	new_MC	A sequence from another major eukaryotic clade (Ex: Discoba and Metamonada), distinct from Plantae and the putative donor, forms a well-supported monophyletic clade together with the query sequence.	NoHGT
W.mirabilis.24886	W.mirabilis.24886	39166427-299	13.6037	7346.79	99	1000	NO	Bacteria	Streptophytina	new_MC	A sequence from another major eukaryotic clade (SAR), distinct from Plantae and the putative donor, forms a well-supported monophyletic clade together with the query sequence.	NoHGT
XM_024684288.1	XM_024684288.1	39166427-300	-28.0365	3234.55	96	1000	COMPLEX	Bacteria	Streptophytina	multiple_MC	A sequence from another major eukaryotic clade (SAR & EE: Haptista and Cryptophyceae), distinct from Plantae and the putative donor, forms a well-supported monophyletic clade together with the query sequence.	NoHGT
Dicom.03G001600.1	Dicom.03G001600.1	39166427-301	153.553	4624.79	99	163	NO	Bacteria	Diphasiastrum complanatum	multiple_MC	A sequence from another major eukaryotic clade (Op: Metazoa), distinct from Plantae and the putative donor, forms a well-supported monophyletic clade together with the query sequence.	NoHGT
Dicom.03G075900.2	Dicom.03G075900.2	39166427-302	-126.585	7770.39	99	941	NO	Fungi	Diphasiastrum complanatum	multiple_MC	A sequence from another major eukaryotic clade (SAR), distinct from Plantae and the putative donor, forms a well-supported monophyletic clade together with the query sequence.	NoHGT
Dicom.06G081500.1	Dicom.06G081500.1	39166427-303	250.61	21075.2	100	1000	NO	Bacteria	Streptophytina	Patchy_phylogeny	Additional MC sequences cluster in separate distantly related clades rather than forming a single monophyletic group with the query	Inconclusive
Dicom.07G011500.1	Dicom.07G011500.1	39166427-304	93.6238	14732	99	1000	NO	Fungi	Diphasiastrum complanatum	Patchy_phylogeny	Additional MC sequences cluster in separate distantly related clades rather than forming a single monophyletic group with the query	Inconclusive
Dicom.09G012900.1	Dicom.09G012900.1	39166427-305	-286.173	-167.149	96	80	NO	Bacteria	Diphasiastrum complanatum	multiple_MC	A sequence from another major eukaryotic clade (Op: Fungi), distinct from Plantae and the putative donor, forms a well-supported monophyletic clade together with the query sequence.	NoHGT
Dicom.12G101300.1	Dicom.12G101300.1	39166427-306	82.3932	4020.94	100	1000	NO	Fungi	Diphasiastrum complanatum	HGT	There is not evidence of new homologues outside HGT recipient or in new major clades	HGT
Dicom.15G007600.2	Dicom.15G007600.2	39166427-307	18.0944	33575.3	100	1000	HGT	Bacteria	Streptophytina	HGT	There is not evidence of new homologues outside HGT recipient or in new major clades	HGT
Dicom.18G040100.1	Dicom.18G040100.1	39166427-308	158.593	3724.15	100	526	NO	Bacteria	Tracheophyta	multiple_MC	A sequence from another major eukaryotic clade (Am), distinct from Plantae and the putative donor, forms a well-supported monophyletic clade together with the query sequence.	NoHGT
Dicom.19G077500.1	Dicom.19G077500.1	39166427-309	279.495	403.784	100	290	NO	Fungi	Diphasiastrum complanatum	Patchy_phylogeny	Additional MC sequences cluster in separate distantly related clades rather than forming a single monophyletic group with the query	Inconclusive
Dicom.20G030000.1	Dicom.20G030000.1	39166427-310	460.517	17479	100	1000	HGT	Fungi	Streptophytina	HGT	There is not evidence of new homologues outside HGT recipient or in new major clades	HGT
Dicom.21G073900.1	Dicom.21G073900.1	39166427-311	65.9911	1010.48	100	62	NO	Bacteria	Diphasiastrum complanatum	Patchy_phylogeny	Additional MC sequences cluster in separate distantly related clades rather than forming a single monophyletic group with the query	Inconclusive
Dicom.22G008000.1	Dicom.22G008000.1	39166427-312	104.995	1095.9	100	285	NO	Bacteria	Diphasiastrum complanatum	Patchy_phylogeny	Additional MC sequences cluster in separate distantly related clades rather than forming a single monophyletic group with the query	Inconclusive
Dicom.23G055000.2	Dicom.23G055000.2	39166427-313	11.8076	787.779	98	105	NO	Bacteria	Diphasiastrum complanatum	Patchy_phylogeny	Additional MC sequences cluster in separate distantly related clades rather than forming a single monophyletic group with the query	Inconclusive
Dicom.Y299000.1	Dicom.Y299000.1	39166427-314	142.445	18182.2	100	1000	HGT	Bacteria	Streptophytina	HGT	There is not evidence of new homologues outside HGT recipient or in new major clades	HGT
Rhododendron_delavayi_Rhododendron_delavayi_scaffold287919_260490	DUH021180.1	39166427-315	21.108	55240.7	96	684	NO	Virus	Rhododendron	new_Plantae_homologues	The reanalysis reveals additional Plantae sequences not documented by the original authors.	HGT_recipient_shifted
RXH87240.1	DVH24_028740	39166427-316	13.1825	1163.41	96	421	NO	Virus	Malus	Patchy_phylogeny	Additional MC sequences cluster in separate distantly related clades rather than forming a single monophyletic group with the query	Inconclusive
CDP18021.1	GSCOC_T00008925001	39166427-317	-0.125495	21499.4	96	514	NO	Virus	Coffea	new_MC	A sequence from another major eukaryotic clade (Op: Fungi), distinct from Plantae and the putative donor, forms a well-supported monophyletic clade together with the query sequence.	NoHGT
XP_047073151.1	LOC124682533	39166427-318	21.8514	32478.2	100	1000	NO	Fungi	Lolium	Patchy_phylogeny	Additional MC sequences cluster in separate distantly related clades rather than forming a single monophyletic group with the query	Inconclusive
Sc_g03870	Sc_g03870	39166427-319	NA	NA	NA	NA	NA	NA	Bryophyta	NA	Query not found	Inconclusive
Physcomitrium_patens_Pp3c14_10180V3.1	Sc_g06435	39166427-320	54.5036	5926.88	99	1000	NO	Fungi	Bryophyta	Patchy_phylogeny	Additional MC sequences cluster in separate distantly related clades rather than forming a single monophyletic group with the query	Inconclusive
Syntrichia_caninervis_Syntrichia_caninervis_Sc_s3_9253892	Sc_g13860	39166427-321	103.956	3997.06	99	322	NO	Bacteria	Syntrichia caninervis	multiple_MC	A sequence from another major eukaryotic clade (Op: Fungi and Metazoa), distinct from Plantae and the putative donor, forms a well-supported monophyletic clade together with the query sequence.	NoHGT
Spolyrhiza9509_20150416_T11256A	Spolyrhiza9509_20150416_T11256A	39166427-322	68.706	11852.1	100	878	HGT	Fungi	Araceae	HGT	There is not evidence of new homologues outside HGT recipient or in new major clades	HGT
